# Supplementary material for: Usefulness of Cardiac Computed Tomography in Coronary Risk Prediction: A Five-Year Follow-Up of the SPICA Study (Secure Prevention with Imaging of the Coronary Arteries)
Source: J Clin Med. 2022 Jan 21;11(3):533. doi: 10.3390/jcm11030533 (PMC8836950; doi:10.3390/jcm11030533)
Supplement: Supplementary file 1 [file jcm-11-00533-s001.zip]

Archive with 1 entries (1 files):
- jcm-1510366-supplementary.pdf
